# Supplementary material for: Application of Bacillus thuringiensis strains with conjugal and mobilizing capability drives gene transmissibility within Bacillus cereus group populations in confined habitats
Source: BMC Microbiol. 2020 Nov 26;20:363. doi: 10.1186/s12866-020-02047-4 (PMC7690115; doi:10.1186/s12866-020-02047-4)
Supplement: Supplementary file 2 — Additional file 2: Table S2. Primers used in this study. [file 12866_2020_2047_MOESM2_ESM.xlsx]

## Sheet: Table S2. 
Treated group	Niches	Isolate name	ST TYPE	Occurence of cry genes		Occurrence of plasmid replicon genes				Mobility
				cry3Aa	cry1a	ori43	ori44	ori60	orf156/157	1	2	3
Mixed	Leaf	D1-L-BOTH-11	4	+	+	+	+	-	-	ND	ND	ND
CK	Leaf	0-9	4	ND	ND	ND	ND	ND	ND	-	-	-
		36-4	4	ND	ND	ND	ND	ND	ND	-	-	-
HD73	Soil	D0S-3HD73-5	8	-	+	-	+	+	+	ND	ND	ND
		D6S-1HD73-1	8	-	+	+	+	+	+	+	-	-
		D6S-1HD73-5	8	-	+	+	-	+	+	+	+	+
		D6S-2HD73-2	8	-	+	+	+	+	+	+	+	+
		D12S-1HD73-3	8	-	+	-	+	+	+	-	-	-
		D12S-3HD73-3	8	-	-	+	-	+	-	+	+	+
		D24S-1HD73-4	8	ND	ND	ND	ND	ND	ND	ND	ND	ND
		D24S-1HD73-1	8	+	+	+	-	+	-	+	-	-
		D24S-1HD73-5	8	-	+	+	+	+	+	+	+	+
		D24S-3HD73-1	8	-	+	+	-	+	-	+	+	+
		D24S-3HD73-2	8	-	+	+	+	+	-	+	+	+
		D36S-2HD73-1	8	+	+	-	-	+	-	-	+	+
		D0-S-HD73-2	8	+	+	-	+	+		+	-	+
		D6-S-HD73-5	8	-	+	+	+	+	-	+	+	+
		D6-S-HD73-8	8	-	+	+	+	+	-	+	+	+
		D12-S-HD73-1	8	-	+	-	-	-	-	+	+	+
		D12-S-HD73-7	8	-	+	+	-	-	-	+	+	+
		D24-S-HD73-5	8	-	+	-	+	+	-	ND	ND	ND
		D24-S-HD73-7	8	-	+	-	+	+	-	ND	ND	ND
		D36-S-HD73-1	8	-	-	-	+	+	-	-	-	-
		D36-S-HD73-2	8	-	-	-	+	+	-	+	+	+
		D36-S-HD73-8	8	-	-	-	-	+	-	+	+	+
		D36-S-HD73-3	8	-	-	-	+	+	-	+	+	+
	Leaf	D1L-1HD73-1	8	+	+	-	+	+	-	-	+	+
		D1L-1HD73-3	8	+	+	-	+	+	-	+	-	+
		D1L-1HD73-7	8	+	+	-	+	+	-	ND	ND	ND
		D1L-9HD73-13	8	+	+	-	+	+	-	ND	ND	ND
		D1L-2HD73-1	8	+	+	-	+	+	-	ND	ND	ND
		D1L-2HD73-4	8	ND	ND	ND	ND	ND	ND	ND	ND	ND
		D1L-2HD73-5	8	+	+	-	+	+	-	ND	ND	ND
		D1L-3HD73-5	8	+	+	-	+	+	-	ND	ND	ND
		D1L-2HD73-10	8	+	+	-	+	+	-	+	+	+
		D6L-1HD73-3	8	-	-	-	-	+	+	-	-	-
		D6L-1HD73-5	8	-	-	+	-	+	-	+	+	-
		D12L-1HD73-2	8	+	+	-	+	+	+	+	+	-
		D12L-1HD73-4	8	+	+	-	+	+	+	+	+	-
		D12L-2HD73-3	8	+	+	+	+	+	+	-	-	+
		D24L-1HD73-2	8	+	+	-	+	+	+	-	-	-
		D24L-1HD73-3	8	+	+	-	+	+	+	+	-	-
		D36L-1HD73-1	8	-	+	+	+	+	+	-	-	-
		D36L-2HD73-3	8	-	+	+	-	+	-	-	-	-
		D36L-2HD73-1	8	-	+	+	+	+	-	+	+	-
		D12-L-HD73-5	8	-	+	-	+	+	-	+	+	+
		D36-L-HD73-1	8	+	+	-	+	+	-	+	+	+
		D36-L-HD73-2	8	-	+	-	+	+	-	+	+	+
		D36-L-HD73-4	8	-	-	-	+	+	-	+	+	+
		D36-L-HD73-5	8	-	-	-	+	+	-	+	+	+
		D36-L-HD73-9	8	-	-	-	-	+	-	+	+	+
		D36-L-HD73-10	8	-	-	-	+	+	-	+	+	-
		D36-L-HD73-11	8	-	-	-	+	+	-	+	+	+
4AA1	Soil	D36-S-4AA1-1	8	-	-	+	-	+	+	+	+	+
		D36-S-4AA1-15	8	-	-	-	+	+	+	ND	ND	ND
	Leaf	D36L-44AA1-4	8	-	+	+	-	+	-	-	-	-
		D36L-64AA1-4	8	+	-	+	-	+	-	-	-	-
		D1L1-4AA1-7	8	-	-	+	-	+	-	ND	ND	ND
		D1L1-4AA1-5	8	-	-	+	-	+	-	ND	ND	ND
Mixed	Soil	D6S-9BOTH-2	8	-	+	+	-	+	-	+	+	-
		D12S-7BOTH-1	8	-	+	-	-	+	+	-	-	-
		D24S-8BOTH-2	8	+	+	+	+	+	+	ND	ND	ND
		D24S-7BOTH-2	8	-	+	+	-	+	-	+	+	+
		D24S-7BOTH-2	8	-	+	+	-	+	-	+	+	+
		D24S-8BOTH-2	8	+	+	+	+	+	+	+	-	-
		D24S-9BOTH-1	8	-	+	+	+	+	-	+	+	+
		D6-S-BOTH-7	8	-	-	+	+	+	-	-	-	-
		D12-S-BOTH-8	8	-	-	-	+	+	-	-	-	-
		D24-S-BOTH-10	8	-	+	+	+	+	+	+	+	+
		D24-S-BOTH12	8	-	+	-	+	+	+	+	+	+
		D36-S-BOTH-1	8	-	+	+	-	+	+	+	+	+
		D36-S-BOTH-2	8	-	+	-	+	+	-	-	-	+
		D36-S-BOTH-3	8	-	+	-	+	+	-	+	-	-
	Leaf	D1L-8BOTH-2	8	+	+	+	+	+	-	-	+	+
		D1L-9BOTH-21	8	+	+	+	+	+	-	+	+	+
		D1L-9BOTH-4	8	+	+	+	+	+	+	-	+	+
		D1L-9BOTH-10	8	+	+	+	+	+	+	-	-	-
		D6L-7BOTH-3	8	-	+	+	+	+	+	+	+	+
		D6L-9BOTH-1	8	-	+	+	-	+	+	-	-	-
		D24L-7BOTH-4	8	-	+	+	+	+	+	-	+	+
		D24L-9BOTH-4	8	+	+	-	+	+	+	-	-	-
		D36L-9BOTH-1	8	-	+	+	+	+	+	-	+	-
		D1L-BOTH-8	8	-	+	+	+	-	-	-	-	-
		D1L-BOTH-9	8	+	+	+	+	-	-	ND	ND	ND
		D24L-BOTH-7	8	-	+	-	+	+	-	ND	ND	ND
		D36L-BOTH-8	8	-	+	-	+	+	-	-	-	-
		D36L-BOTH-10	8	-	+	-	+	+	-	-	-	-
CK	Soil	D36-S-CK-8	8	-	-	-	-	+	-	-	-	-
	Leaf	D36L-12CK-2	8	-	+	-	+	+	-	-	-	-
		D36L-12CK-3	8	-	+	-	+	+	-	-	-	-
		D36-L-CK-1	8	-	+	-	+	+	-	-	-	+
		D36-L-CK-6	8	-	+	-	+	+	-	-	-	+
		D36-L-CK-7	8	-	+	-	+	+	-	+	-	+
		36-10	8	ND	ND	ND	ND	ND	ND	-	-	-
CK	Leaf	0-4	9	ND	ND	ND	ND	ND	ND	+	+	-
4AA1	Leaf	D1L4-4AA1-4	12	+	+	+	+	+	-	+	+	+
		D1L5-4AA1-2	12	-	-	+	+	+	+	+	+	+
Mixed	Leaf	D24L-9BOTH-2	16	-	-	-	+	+	-	+	+	+
HD73	Soil	D12-S-HD73-8	23	-	-	-	-	-	+	-	-	-
	Leaf	D6-L-HD73-1	23	-	+	+	+	+	+	-	-	-
		D6-L-HD73-2	23	-	-	+	+	+	+	+	+	+
		D6-L-HD73-5	23	-	-	+	+	-	-	+	+	+
		D12-L-HD73-1	23	-	-	-	-	+	-	+	+	+
		D12-L-HD73-2	23	-	-	-	-	+	-	+	+	+
		D12-L-HD73-6	23	-	+	+	-	+	-	+	+	+
4AA1	Soil	D12-S-4AA1-1	23	-	+	+	-	+	+	+	+	+
		D12-S-4AA1-5	23	-	+	+	+	+	-	+	+	+
		D12-S-4AA1-6	23	-	+	+	+	+	-	+	+	+
		D12--S-4AA1-7	23	-	+	+	-	+	-	+	+	+
		D12-S-4AA1-8	23	-	+	+	-	+	+	+	+	+
		D12-S-54AA1-5	23	-	+	+	+	+	-	+	+	+
		D6-S-4AA1-8	23	-	-	+	-	+	+	+	-	+
		D24-S-4AA1-1	23	-	-	+	+	+	+	+	+	+
		D24-S-44AA1-4	23	-	-	-	+	+	+	-	-	-
		D36-S-4AA1-1	23	-	-	+	-	+	+	+	+	+
		D36-S-4AA1-9	23	-	-	+	-	+	+	+	+	+
		D36-S-4AA1-11	23	-	-	+	-	+	+	+	+	+
		D36-S-4AA1-5	23	-	-	+	-	+	+	+	+	+
		D36-S-4AA1-12	23	-	-	+	-	+	+	+	+	+
	Leaf	D1L-64AA1-6	23	+	+	+	-	+	+	+	+	+
		D24L-54AA1-3	23	-	+	+	+	+	+	+	+	+
		D12L-54AA1-1	23	+	+	+	-	+	+	+	+	-
		D1L-64AA1-1	23	+	+	+	-	+	+	ND	ND	ND
		D1L-44AA1-1	23	+	+	+	-	+	+	+	+	+
		D6L-44AA1-3	23	-	+	+	-	+	+	-	+	+
		D6L-54AA1-3	23	-	+	+	-	+	+	+	+	+
		D6L-44AA1-5	23	+	+	+	-	+	+	+	+	+
		D6-L-4AA1-5	23	+	-	+	+	+	+	+	+	+
		D6-L-4AA1-6	23	+	-	+	+	+	+	+	+	+
		D6-L-4AA1-7	23	+	-	+	+	+	+	-	-	-
		D12-4AA1-L-1	23	-	+	+	-	+	+	+	+	+
		D12-4AA1-L-2	23	-	+	+	-	+	-	+	+	+
		D12-4AA1-L-4	23	-	+	+	+	+	+	+	+	+
		D12-4AA1-L-5	23	-	+	+	+	+	-	+	+	+
		D12-4AA1-L-6	23	-	+	+	+	+	-	+	+	+
		D12-4AA1-L-8	23	-	+	+	-	+	+	+	+	+
		D24-L-4AA1-2	23	-	+	+	-	+	+	+	+	+
		D24-L-4AA1-3	23	-	-	+	-	+	+	+	+	+
		D24-L-4AA1-4	23	-	+	+	-	+	+	+	+	+
		D24-L-4AA1-7	23	-	+	+	-	+	+	+	+	+
		D36-L-4AA1-10	23	-	+	+	-	+	+	+	+	+
Mixed	Soil	D6-S-BOTH-2	23	-	-	+	+	+	+	+	+	+
		D12-S-BOTH--1	23	-	+	+	-	+	+	+	+	+
		D12-S-BOTH-6	23	-	+	-	+	+	+	+	+	+
		D0-S-BOTH-10	23	-	-	-	-	-	-	+	+	-
		D36S-9BOTH-5	23	+	+	+	-	+	+	+	+	+
	Leaf	D1L-7BOTH-3	23	+	+	+	-	+	+	+	+	-
		D6L-8BOTH-4	23	-	-	+	-	+	+	-	-	-
		D6L-7BOTH-5	23	-	+	+	+	+	+	+	+	+
		D24L-7BOTH-3	23	+	+	+	-	+	+	+	+	+
		D24L-8BOTH-3	23	-	+	+	+	+	+	+	+	+
		D6-L-BOTH-2	23	-	-	+	+	+	+	+	+	+
		D6-L-BOTH-3	23	-	-	+	+	+	+	+	+	+
		D6-L-BOTH-4	23	-	-	+	+	+	+	+	+	+
		D12-L-BOTH-1	23	+	+	+	+	+	-	+	+	+
		D12-L-BOTH-2	23	-	+	-	-	+	+	+	+	+
		D12-L-BOTH-4	23	-	+	+	-	+	+	+	+	+
		D12-L-BOTH-7	23	-	+	+	+	+	+	+	+	+
CK	Soil	D6-S-CK-6	23	-	-	+	-	+	+	-	-	-
	Leaf	D6-L-CK-1	23	-	-	+	+	+	+	ND	ND	ND
		D12-L-CK-1	23	-	+	+	-	+	+	+	+	+
		D12-L-CK-3	23	-	+	+	-	+	+	+	+	+
		D12-L-CK-4	23	-	+	+	+	+	-	+	+	+
		D12-L-CK-6	23	-	-	+	+	+	+	+	+	+
		D12-L-CK-8	23	-	+	+	-	+	+	+	+	+
		D24-L-CK-2	23	-	+	+	-	+	+	+	+	+
		D24-L-CK-3	23	-	+	+	-	+	+	+	+	+
		D24-L-CK-4	23	-	+	+	-	+	+	+	+	+
		D24-L-CK-5	23	-	+	+	-	+	+	+	+	+
		D36-L-CK-4	23	-	+	+	-	+	+	+	+	+
		D36-L-CK-5	23	-	+	+	-	+	+	+	+	+
		D36-L-CK-8	23	-	+	+	-	+	+	+	+	+
		36-9	23	ND	ND	ND	ND	ND	ND	+	+	+
HD73	Soil	D0-S-HD73-8	26	-	-	-	-	-	-	-	-	+
		D1-S-HD73-5	26	+	+	-	-	-	-	-	-	-
4AA1	Leaf	D0-L-4AA1-1	26	-	-	+	+	+	+	+	+	+
		D0-L-4AA1-5	26	+	-	+	-	+	+	+	+	+
Mixed	Soil	D12S-8BOTH-2	62	-	+	+	-	+	-	ND	ND	ND
HD73	Soil	D6S-3HD73-8	100	-	+	+	-	-	-	-	-	-
4AA1	Leaf	D36L-54AA1-2	100	-	+	+	+	+	-	-	-	-
4AA1	Soil	D12S-64AA1-2	104	-	+	+	-	+	-	-	-	-
CK	Leaf	D12-CK-L-2	104	-	+	-	-	-	-	-	-	-
CK	Leaf	0-12	138	ND	ND	ND	ND	ND	ND	+	+	+
HD73	Leaf	D6L-1HD73-1	145	-	-	-	-	+	-	-	-	-
		D12L-1HD73-3	145	+	-	-	-	+	+	-	-	-
		D24L-2HD73-2	145	+	-	-	+	+	+	-	-	-
4AA1	Leaf	D24L-44AA1-2	145	-	+	-	-	+	+	+	+	+
		D36L-44AA1-2	145	-	+	+	-	+	-	-	-	-
Mixed	Leaf	D24L-7BOTH-1	145	+	-	+	-	+	+	-	-	-
	Soil	D36S-8BOTH-2	145	+	+	+	+	+	+	-	+	+
CK	Leaf	D24L-10CK-2	145	+	+	+	+	+	+	-	-	-
		D36L-11CK--3	145	-	-	+	-	+	+	-	-	-
		D36L-12CK-1	145	+	-	+	-	+	-	-	-	-
HD73	Soil	D0S-3HD73-1	163	+	+	+	-	-	+	ND	ND	ND
4AA1	Leaf	D1L-54AA1-7	203	ND	ND	ND	ND	ND	ND	+	+	+
HD73	Soil	D36S-1HD73-2	205	-	+	+	+	+	-	-	-	-
		D12-S-HD73-4	205	-	-	-	-	-	-	+	+	+
		D24-S-HD73-2	205	-	-	-	+	+	-	+	+	+
Mixed	Leaf	D0-L-BOTH-7	205	-	+	+	-	-	+	+	+	+
	Soil	D0-S-BOTH-12	205	+	+	-	+	+	+	+	+	-
		D24-S-BOTH-6	205	-	-	+	+	+	-	-	-	-
4AA1	Soil	D0S-44AA1-1	205	+	+	-	-	+	+	ND	ND	ND
CK	Soil	D12-S-CK-7	205	-	+	+	-	-	-	+	+	+
		D0-S-CK-12	205	+	-	-	-	+	-	+	+	-
HD73	Soil	D0S-2HD73-5	246	+	-	+	-	+	+	ND	ND	ND
HD73	Soil	D0-S-HD73-6	372	+	+	-	-	-	-	ND	ND	ND
HD73	Soil	D0S-1HD73-1	460	+	+	-	-	-	-	ND	ND	ND
4AA1	Soil	D0S-44AA1-6	460	+	-	-	-	-	+	ND	ND	ND
CK	Leaf	0-8	462	ND	ND	ND	ND	ND	ND	-	-	-
CK	Leaf	36-6	474	ND	ND	ND	ND	ND	ND	-	-	-
		36-7	474	ND	ND	ND	ND	ND	ND	-	-	-
CK	Soil	D24S-12CK-1	489	+	-	+	-	+	-	-	-	-
		D24-S-CK-2	489	+	-	+	+	+	-	-	-	-
		D36S-11CK-3	489	-	-	-	-	+	+	-	-	-
4AA1	Leaf	D0L-74AA1-1	511	+	-	-	-	+	+	-	-	-
CK	Soil	D6S-11CK-1	514	-	+	+	-	-	-	-	-	-
HD73	Leaf	D1L-1HD73-2	548	+	+	+	-	+	+	-	-	-
4AA1	Leaf	D1L-54AA1-8	548	+	+	+	-	+	+	+	+	+
		D24L-44AA1-3	548	+	+	+	-	+	+	-	-	-
Mixed	Leaf	D6L-7BOTH-1	548	-	+	+	+	+	+	+	+	+
		D24L-8BOTH-4	548	-	+	+	+	+	+	+	+	+
		D36L-9BOTH-3	548	-	-	+	-	+	+	-	-	-
		D6-L-BOTH-6	548	-	-	+	+	+	+	-	-	-
HD73	Leaf	D24L-2HD73-3	864	+	-	-	-	+	+	-	-	-
4AA1	Leaf	D12-L-4AA1-7	869	-	+	+	-	+	+	+	+	+
4AA1	Leaf	D6L-64AA1-2	1087	+	+	+	-	+	+	-	-	-
4AA1	Soil	D36S-54AA1-4	1104	-	-	+	-	+	+	-	-	-
4AA1	Soil	D12S-44AA1-1	1236	-	-	+	-	+	-	-	-	-
CK	Soil	D1-S-CK-4	1236	-	-	-	-	+	+	-	-	-
CK	Soil	D24-S-CK-7	1276	-	+	-	-	-	-	+	+	+
HD73	Soil	D24S-1HD73-2	1274	+	+	-	-	+	-	+	+	+
4AA1	Soil	D24S-44AA1-3	1433	ND	ND	ND	ND	ND	ND	-	-	-
4AA1	Leaf	D0L-54AA1-4	1437	+	+	+	+	+	-	-	-	-
		D0L-14AA1-5	1437	-	-		-	+	+	-	-	-
	Soil	D12S-4AA1-3	1437	-	+	+	-	+	-	-	-	-
CK	Leaf	D6L-11CK-3	1481	-	-	+	-	+	+	-	-	-
		D0-L-CK-8	1481	+	+	-	-	+	-	-	-	-
		0-3	1481	ND	ND	ND	ND	ND	ND	-	-	-
		0-5	1481	ND	ND	ND	ND	ND	ND	+	-	+
		0-6	1481	ND	ND	ND	ND	ND	ND	-	-	-
		36-5	1481	ND	ND	ND	ND	ND	ND	-	-	-
	Soil	D6-S-CK-7	1481	-	-	+	-	+	-	-	-	-
		D36-S-CK-6	1481	-	-	-	-	+	-	-	-	-
CK	Leaf	D24L-10CK-4	1685	+	-	+	-	-	+	+	+	+
		0-2	1685	ND	ND	ND	ND	ND	ND	-	-	-
CK	Soil	D0S-11CK-2	1943	ND	ND	ND	ND	ND	ND	ND	ND	ND
4AA1	Leaf	Y1-D6-L-64AA1-6	1946	-	+	+	-	+	+	-	-	-
BOTH	Soil	Y1-D12-S-8BOTH-5	1968	-	-	+	-	+	-	ND	ND	ND
CK	Soil	D0-S-CK-10	1968	+	+	+	-	+	-	-	-	-
		D6S-12CK-1	1968	-	+	+	-	-	-	-	-	-
		D6S-12CK-1	1968	-	+	+	-	-	-	-	-	-
		D6S-10CK-1	1968	-	+	+	-	+	-	-	-	-
		D6S-12CK-1	1968	-	+	+	-	-	+	-	-	-
		D12S-11CK-4	1968	-	+	-	-	+	-	-	-	-
		D0-S-CK-10	1968	+	+	+	-	+	-	-	-	-
		D1-S-CK-6	1968	-	-	-	-	+	-	-	-	-
		D12-S-CK-4	1968	-	+	+	+	+	-	-	-	-
CK	Leaf	D6L-12CK-1	1988	-	+	+	-	+	+	-	-	-
CK	Soil	D36S-12CK-3	2146	ND	ND	ND	ND	ND	ND	ND	ND	ND
Mixed	Leaf	D24L-9BOTH-1	2261	+	-	+	+	+	+	-	-	-
CK	Soil	D12-S-CK-3	2375	ND	ND	ND	ND	ND	ND	-	-	-
CK	Soil	D12-S-CK-4	2378	ND	ND	ND	ND	ND	ND	-	-	-
HD73	Soil	D0-S-HD73-3	2304	+	-	-	-	-	-	-	-	-
CK	Leaf	0-10	2435	ND	ND	ND	ND	ND	ND	-	-	-
CK	Leaf	0-11	2436	ND	ND	ND	ND	ND	ND	-	-	-
CK	Leaf	0-14	2437	ND	ND	ND	ND	ND	ND	-	-	-
CK	Leaf	0-16	2438	ND	ND	ND	ND	ND	ND	-	-	-
CK	Leaf	36-1	2439	ND	ND	ND	ND	ND	ND	+	+	+
CK	Leaf	36-2	2440	ND	ND	ND	ND	ND	ND	ND	ND	ND
CK	Leaf	36-8	2441	ND	ND	ND	ND	ND	ND	ND	ND	ND
CK	Soil	D0-S-CK-14	Not assigned	+	+	-	-	+	-	-	-	-
		D12S10-1	Not assigned	-	+	+	-	+	+	-	-	-
		D12S12-3	Not assigned	-	+	+	-	-	-	-	-	-
		D0S1-4	Not assigned	+	+	+	-	+	+	ND	ND	ND
		D0S2-2	Not assigned	-	+	-	-	-	+	ND	ND	ND
		D0S2-3	Not assigned	+	+	-	-	+	+	ND	ND	ND
		D0S7-3-2	Not assigned	-	+	+	-	+	-	ND	ND	ND
		D6-S-CK-4	Not assigned	-	-	+	-	+	-	-	-	-
		D12-S-CK-2	Not assigned	-	-	+	-	+	+	-	-	-
		D12S-10CK-1	Not assigned	-	+	+	-	+	-
HD73	Soil	D12S2-6	Not assigned	-	-	+	-	+	+	-	-	-
		D12S3-4	Not assigned	-	-	-	-	+	-	-	-	-
		D36S-1HD73-1	Not assigned	+	-	+	-	+	-	-	-	-
		D0-S-HD73-6	Not assigned	+	+	-	-	-	-	-	-	-
		D0-S-HD73-7	Not assigned	-	-	-	-	+	-	-	-	-
		D36-S-HD73-5	Not assigned	-	-	-	-	+	-	-	-	-
4AA1	Soil	D12S5-6	Not assigned	-	+	+	-	-	-	-	-	-
		D6-S-4AA1-4	Not assigned	-	-	+	+	+	+	-	-	-
		D12-4AA1-S-4	Not assigned	-	+	+	+	+	+	-	-	-
Mixed	Soil	D0-S-BOTH-4	Not assigned	+	+	-	+	+	+	+	+	-
		D6-S-BOTH-6	Not assigned	-	-	-	-	+	+	-	-	-
